# Supplementary material for: Covalent Organic Framework Bispecific Nanosystem for the Combined Treatment of Acute Myeloid Leukemia
Source: Materials (Basel). 2026 Jul 12;19(14):3001. doi: 10.3390/ma19143001 (PMC13413223; doi:10.3390/ma19143001)
Supplement: Supplementary file 1 [file materials-19-03001-s001.zip]

Archive with 1 entries (1 files):
- materials-4313762-supplementary.pdf
